# Supplementary material for: Crystal structures of two hydrous sodium potassium molybdates: Na3K(MoO4)2(H2O)9 and NaK(MoO4)(H2O)
Source: Acta Crystallogr E Crystallogr Commun. 2026 May 12;82(Pt 6):610–7. doi: 10.1107/S2056989026004779 (PMC13239002; doi:10.1107/S2056989026004779)
Supplement: Supplementary file 1 [file e-82-00610-sup1.cif]

##############################################################################
#                                                                            #
# This CIF contains the data in a paper accepted for publication in          #
# Acta Crystallographica Section E. It conforms to the requirements of       #
# Notes for Authors for Acta Crystallographica Section E, and has been       #
# peer reviewed under the auspices of the IUCr Commission on Journals.       #
#                                                                            #
# Full details of the Crystallographic Information File format               #
# are given in the paper "The Crystallographic Information File (CIF):       #
# a New Standard Archive File for Crystallography" by S. R. Hall, F. H.      #
# Allen and I. D. Brown [Acta Cryst. (1991), A47, 655-685].                  #
#                                                                            #
# The current version of the core CIF dictionary is obtainable from          #
# ftp://ftp.iucr.org/pub/cif_core.dic.                                       #
#                                                                            #
# Software is freely available for graphical display of the structure(s)     #
# in this CIF. For information consult the CIF software page                 #
# http://www.iucr.org/resources/cif/software.                                #
#                                                                            #
# This file may be used for bona fide research purposes within the           #
# scientific community so long as proper attribution is given to the journal # 
# article from which it was obtained.                                        #
#                                                                            #
##############################################################################
data_global
_audit_creation_method     'WinGX routine CIF_UPDATE'
_audit_conform_dict_name     cif_core.dic
_audit_conform_dict_version     2.4.3
_journal_data_validation_number     ?
_journal_date_recd_electronic     2026-04-03
_journal_date_accepted     2026-05-07
_journal_name_full     'Acta Crystallographica, Section E'
_journal_year     2026
_journal_volume     82
_journal_issue      1
_journal_page_first     0
_journal_page_last     0
_journal_paper_category     GI
_journal_paper_doi     10.1107/S2056989026004779
_journal_coeditor_code     WM5795
_publ_contact_author_name
;
Kahlenberg, Volker
;
_publ_contact_author_address
;
University of Innsbruck
Institute of Mineralogy and Petrography
Innrain 52
A-6020 Innsbruck
Austria
;
_publ_contact_author_email     'volker.kahlenberg@uibk.ac.at'
_publ_contact_author_fax     ?
_publ_contact_author_phone     ?
_publ_section_title
;
Crystal structures of two hydrous sodium potassium molybdates:
Na~3~K(MoO~4~)~2~(H~2~O)~9~ and NaK(MoO~4~)(H~2~O)
;
_publ_section_title_footnote     .
loop_
    _publ_author_name
    _publ_author_footnote
    _publ_author_address
    'Kahlenberg, Volker' .
;
University of Innsbruck, Institute of Mineralogy & Petrography, Innrain 52,
A-6020 Innsbruck,
Austria
;
_publ_section_synopsis
;
The crystal structures of two hydrous mixed alkali orthomolybdates
[Na~3~K(MoO~4~)~2~(H~2~O)~9~ and NaK(MoO~4~)(H~2~O)] are presented, including
a discussion of structural similarities with related phases.
;
data_Na3KMoO42H2O9
_audit_creation_method     'WinGX routine CIF_UPDATE'
_audit_conform_dict_name     cif_core.dic
_audit_conform_dict_version     2.4.3
_chemical_name_systematic
;
Trisodium potassium bis(orthomolybdate) nonahydrate
;
_chemical_formula_moiety     'Mo2 O8 4-, 9(H2 O), K +, 3(Na +)'
_chemical_formula_sum     'H18 K Mo2 Na3 O17'
_chemical_formula_iupac     'Na3 K (Mo O4)2 (H2 O)9'
_chemical_formula_weight     590.09
_symmetry_cell_setting     hexagonal
_symmetry_space_group_name_H-M     'P 63/m'
_symmetry_space_group_name_Hall     '-P 6c'
loop_
    _symmetry_equiv_pos_as_xyz
    'x, y, z'
    'x-y, x, z+1/2'
    '-y, x-y, z'
    '-x, -y, z+1/2'
    '-x+y, -x, z'
    'y, -x+y, z+1/2'
    '-x, -y, -z'
    '-x+y, -x, -z-1/2'
    'y, -x+y, -z'
    'x, y, -z-1/2'
    'x-y, x, -z'
    '-y, x-y, -z-1/2'
_cell_length_a     9.4974(11)
_cell_length_b     9.4974(11)
_cell_length_c     12.2139(14)
_cell_angle_alpha     90
_cell_angle_beta     90
_cell_angle_gamma     120
_cell_volume     954.10(19)
_cell_formula_units_Z     2
_cell_measurement_reflns_used     2517
_cell_measurement_theta_min     4.909
_cell_measurement_theta_max     29.674
_cell_measurement_temperature     193(2)
_exptl_crystal_description     'lath-shaped fragment'
_exptl_crystal_colour     colourless
_exptl_crystal_size_max     0.429
_exptl_crystal_size_mid     0.088
_exptl_crystal_size_min     0.062
_exptl_crystal_density_diffrn     2.054
_exptl_crystal_density_method     'not measured'
_exptl_crystal_F_000     580
loop_
    _exptl_crystal_face_index_h
    _exptl_crystal_face_index_k
    _exptl_crystal_face_index_l
    _exptl_crystal_face_perp_dist
    0 0 1 0.2082
    2 -1 0 0.0198
    0 1 0 0.0409
    0 -1 0 0.0213
    -4 2 -16 0.2031
    7 -4 15 0.1486
    13 -10 0 0.0205
    -13 8 0 0.0638
_exptl_absorpt_coefficient_mu     1.669
_exptl_absorpt_correction_type     analytical
_exptl_absorpt_process_details
;
[CrysAlisPro (Rigaku OD, 2020).
Analytical numeric absorption correction using a multifaceted crystal
       model based on expressions derived by (Clark & Reid, 1995)]
;
_exptl_absorpt_correction_T_min     0.981
_exptl_absorpt_correction_T_max     0.995
_exptl_special_details     ?
_diffrn_ambient_temperature     193(2)
_diffrn_source     'fine-focus sealed X-ray tube'
_diffrn_radiation_type     MoK\a
_diffrn_radiation_wavelength     0.71073
_diffrn_radiation_monochromator     graphite
_diffrn_measurement_device_type     'Xcalibur, Ruby, Gemini ultra'
_diffrn_measurement_device     'four-circle diffractometer'
_diffrn_measurement_method     '\w scans'
_diffrn_detector     'CCD plate'
_diffrn_detector_area_resol_mean     10.3575
_diffrn_reflns_number     7218
_diffrn_reflns_av_R_equivalents     0.0463
_diffrn_reflns_av_unetI/netI     0.0227
_diffrn_reflns_theta_min     3.34
_diffrn_reflns_theta_max     27.87
_diffrn_reflns_theta_full     27.87
_diffrn_measured_fraction_theta_max     0.998
_diffrn_measured_fraction_theta_full     0.998
_diffrn_reflns_limit_h_min     -12
_diffrn_reflns_limit_h_max     12
_diffrn_reflns_limit_k_min     -11
_diffrn_reflns_limit_k_max     12
_diffrn_reflns_limit_l_min     -16
_diffrn_reflns_limit_l_max     15
_diffrn_radiation_probe     x-ray
_refine_special_details
;
 Refinement of F^2^ against ALL reflections.  The weighted R-factor wR and
 goodness of fit S are based on F^2^, conventional R-factors R are based
 on F, with F set to zero for negative F^2^. The threshold expression of
 F^2^ > 2\s(F^2^) is used only for calculating R-factors(gt) etc. and is
 not relevant to the choice of reflections for refinement.  R-factors based
 on F^2^ are statistically about twice as large as those based on F, and R-
 factors based on ALL data will be even larger.
;
_reflns_number_total     800
_reflns_number_gt     697
_reflns_threshold_expression     >2\s(I)
_refine_ls_structure_factor_coef     Fsqd
_refine_ls_matrix_type     full
_refine_ls_R_factor_all     0.0281
_refine_ls_R_factor_gt     0.0223
_refine_ls_wR_factor_gt     0.0563
_refine_ls_wR_factor_ref     0.06
_refine_ls_goodness_of_fit_ref     1.094
_refine_ls_restrained_S_all     1.091
_refine_ls_number_reflns     800
_refine_ls_number_parameters     49
_refine_ls_number_restraints     5
_refine_ls_hydrogen_treatment     mixed
_refine_ls_weighting_scheme     calc
_refine_ls_weighting_details
         'calc w=1/[\s^2^(Fo^2^)+(0.0297P)^2^+0.6304P] where P=(Fo^2^+2Fc^2^)/3'
_atom_sites_solution_hydrogens     mixed
_atom_sites_solution_primary     direct
_atom_sites_solution_secondary     difmap
_refine_ls_shift/su_max     0.001
_refine_ls_shift/su_mean     0
_refine_diff_density_max     1.155
_refine_diff_density_min     -0.639
_refine_ls_extinction_method     SHELXL
_refine_ls_extinction_coef     0.0051(10)
_refine_ls_extinction_expression
                                    Fc^*^=kFc[1+0.001xFc^2^\l^3^/sin(2\q)]^-1/4^
loop_
    _atom_type_symbol
    _atom_type_description
    _atom_type_scat_dispersion_real
    _atom_type_scat_dispersion_imag
    _atom_type_scat_source
    H H 0 0 'International Tables Vol C Tables 4.2.6.8 and 6.1.1.4'
    K K 0.2009 0.2494 'International Tables Vol C Tables 4.2.6.8 and 6.1.1.4'
    Mo Mo -1.6832 0.6857 'International Tables Vol C Tables 4.2.6.8 and 6.1.1.4'
    Na Na 0.0362 0.0249 'International Tables Vol C Tables 4.2.6.8 and 6.1.1.4'
    O O 0.0106 0.006 'International Tables Vol C Tables 4.2.6.8 and 6.1.1.4'
_computing_data_collection
;
CrysAlisPro (Rigaku OD, 2020)
;
_computing_cell_refinement
;
CrysAlisPro (Rigaku OD, 2020)
;
_computing_data_reduction
;
CrysAlisPro (Rigaku OD, 2020)
;
_computing_structure_solution
;
SIR2004 (Burla <i>et al.</i>,  2005)
;
_computing_structure_refinement
;
SHELXL97 (Sheldrick, 2008)
;
_computing_molecular_graphics
;
<i>VESTA-3</i> (Momma & Izumi, 2011)
;
_computing_publication_material
;
WinGX (Farrugia, 2012)
;
loop_
    _atom_site_type_symbol
    _atom_site_label
    _atom_site_fract_x
    _atom_site_fract_y
    _atom_site_fract_z
    _atom_site_U_iso_or_equiv
    _atom_site_adp_type
    _atom_site_calc_flag
    _atom_site_refinement_flags
    _atom_site_occupancy
    _atom_site_symmetry_multiplicity
    _atom_site_disorder_assembly
    _atom_site_disorder_group
    Mo Mo 0.33333 0.66667 0.97769(2) 0.01574(14) Uani d S 1 3 . .
    Na Na 0.16850(16) 0.45384(16) 0.25 0.0222(3) Uani d S 1 2 . .
    K K 0 0 0.25 0.0362(3) Uani d S 1 6 . .
    O O1 0.33333 0.66667 0.1213(2) 0.0190(6) Uani d S 1 3 . .
    O O2 0.1881(2) 0.4711(2) 0.93025(14) 0.0260(4) Uani d . 1 1 . .
    O O3W 0.4008(3) 0.4183(3) 0.25 0.0275(5) Uani d SD 1 2 . .
    H H3 0.428(3) 0.383(3) 0.1942(4) 0.033 Uiso d D 1 1 . .
    O O4W 0.0281(2) 0.2565(2) 0.11551(15) 0.0320(4) Uani d D 1 1 . .
    H H41 -0.0704(15) 0.236(4) 0.110(2) 0.038 Uiso d D 1 1 . .
    H H42 0.074(3) 0.307(4) 0.0563(16) 0.038 Uiso d D 1 1 . .
loop_
    _atom_site_aniso_label
    _atom_site_aniso_U_11
    _atom_site_aniso_U_22
    _atom_site_aniso_U_33
    _atom_site_aniso_U_12
    _atom_site_aniso_U_13
    _atom_site_aniso_U_23
    Mo 0.01825(16) 0.01825(16) 0.0107(2) 0.00912(8) 0 0
    Na 0.0222(7) 0.0200(6) 0.0219(6) 0.0086(5) 0 0
    K 0.0325(5) 0.0325(5) 0.0438(8) 0.0162(2) 0 0
    O1 0.0210(9) 0.0210(9) 0.0152(13) 0.0105(4) 0 0
    O2 0.0277(9) 0.0240(9) 0.0233(9) 0.0106(7) -0.0061(7) -0.0050(7)
    O3W 0.0396(15) 0.0378(14) 0.0172(11) 0.0283(13) 0 0
    O4W 0.0249(9) 0.0384(11) 0.0281(9) 0.0125(9) -0.0010(8) -0.0002(8)
_geom_special_details
;
 All s.u.'s (except the s.u. in the dihedral angle between two l.s. planes)
 are estimated using the full covariance matrix.  The cell s.u.'s are taken
 into account individually in the estimation of s.u.'s in distances, angles
 and torsion angles; correlations between s.u.'s in cell parameters are only
 used when they are defined by crystal symmetry.  An approximate (isotropic)
 treatment of cell s.u.'s is used for estimating s.u.'s involving l.s. planes.
;
loop_
    _geom_bond_atom_site_label_1
    _geom_bond_atom_site_label_2
    _geom_bond_site_symmetry_2
    _geom_bond_distance
    _geom_bond_publ_flag
    Mo O1 1_556 1.753(3) y
    Mo O2 5_565 1.7683(16) y
    Mo O2 . 1.7683(16) y
    Mo O2 3_665 1.7683(16) y
    Na O4W . 2.343(2) y
    Na O4W 10_556 2.343(2) y
    Na O3W . 2.392(3) y
    Na O1 8_566 2.418(2) y
    Na O1 . 2.418(2) y
    Na O3W 8_566 2.437(3) y
    K O4W 3 2.8381(19) y
    K O4W 10_556 2.8381(19) y
    K O4W 12_556 2.8381(19) y
    K O4W 8_556 2.8381(19) y
    K O4W . 2.8381(19) y
    K O4W 5 2.8381(19) y
loop_
    _geom_angle_atom_site_label_1
    _geom_angle_atom_site_label_2
    _geom_angle_atom_site_label_3
    _geom_angle_site_symmetry_1
    _geom_angle_site_symmetry_3
    _geom_angle
    _geom_angle_publ_flag
    O1 Mo O2 1_556 5_565 109.13(6) y
    O1 Mo O2 1_556 . 109.13(6) y
    O2 Mo O2 5_565 . 109.81(6) y
    O1 Mo O2 1_556 3_665 109.13(6) y
    O2 Mo O2 5_565 3_665 109.81(6) y
    O2 Mo O2 . 3_665 109.81(6) y
    O4W Na O4W . 10_556 89.02(10) y
    O4W Na O3W . . 94.79(8) y
    O4W Na O3W 10_556 . 94.79(8) y
    O4W Na O1 . 8_566 175.15(8) y
    O4W Na O1 10_556 8_566 94.84(7) y
    O3W Na O1 . 8_566 81.99(6) y
    O4W Na O1 . . 94.84(7) y
    O4W Na O1 10_556 . 175.15(8) y
    O3W Na O1 . . 81.99(6) y
    O1 Na O1 8_566 . 81.15(11) y
    O4W Na O3W . 8_566 101.09(8) y
    O4W Na O3W 10_556 8_566 101.09(8) y
    O3W Na O3W . 8_566 157.63(10) y
    O1 Na O3W 8_566 8_566 81.06(6) y
    O1 Na O3W . 8_566 81.06(6) y
    O4W K O4W 3 10_556 131.88(2) y
    O4W K O4W 3 12_556 70.73(8) y
    O4W K O4W 10_556 12_556 89.86(6) y
    O4W K O4W 3 8_556 131.88(2) y
    O4W K O4W 10_556 8_556 89.86(6) y
    O4W K O4W 12_556 8_556 89.86(6) y
    O4W K O4W 3 . 89.86(5) y
    O4W K O4W 10_556 . 70.73(8) y
    O4W K O4W 12_556 . 131.88(2) y
    O4W K O4W 8_556 . 131.88(2) y
    O4W K O4W 3 5 89.85(5) y
    O4W K O4W 10_556 5 131.88(2) y
    O4W K O4W 12_556 5 131.88(2) y
    O4W K O4W 8_556 5 70.73(8) y
    O4W K O4W . 5 89.86(6) y
loop_
    _geom_hbond_atom_site_label_D
    _geom_hbond_atom_site_label_H
    _geom_hbond_atom_site_label_A
    _geom_hbond_site_symmetry_A
    _geom_hbond_distance_DH
    _geom_hbond_distance_HA
    _geom_hbond_distance_DA
    _geom_hbond_angle_DHA
    O3W H3 O2 9_556 0.853(9) 1.943(10) 2.793(2) 174(3)
    O4W H41 O2 11_556 0.858(10) 1.899(12) 2.746(2) 169(3)
    O4W H42 O2 1_554 0.855(10) 2.071(12) 2.913(3) 168(3)
_iucr_refine_instructions_details
;
TITL kristall_1 in 63/m Na3K(MoO4)2 x 9H2O
CELL  0.71073    9.4974    9.4974   12.2139    90.000    90.000   120.000
ZERR        2    0.0011    0.0011    0.0014     0.000     0.000     0.000
LATT   1
SYMM           X - Y ,              X ,    0.50000 + Z
SYMM             - Y ,          X - Y ,              Z
SYMM             - X ,            - Y ,    0.50000 + Z
SYMM         - X + Y ,            - X ,              Z
SYMM               Y ,        - X + Y ,    0.50000 + Z
SFAC H K Mo Na O
UNIT 36 2 4  6 34
L.S. 10
TEMP -100
FMAP 2
PLAN 20
ACTA
BOND $H
HTAB
SHEL 999 0.76
EQIV $1  y, -x+y, -z+1
EQIV $2  x-y, x, -z+1
EQIV $3  x, y, z-1
EQIV $4  x, y, 0.5-z
DFIX 0.86 0.01 O3 H3  O4 H41 O4 H42
DFIX 1.36 0.01 H41 H42
DFIX 1.36 0.01 H3 H3_$4
HTAB O3 O2_$1
HTAB O4 O2_$2
HTAB O4 O2_$3
WGHT    0.029700    0.630400
EXTI    0.005143
FVAR       3.82537
MO    3    0.333333    0.666667    0.977693    10.33330    0.01825    0.01825 =
         0.01071    0.00000    0.00000    0.00912
NA    4    0.168505    0.453843    0.250000    10.50000    0.02220    0.02004 =
         0.02188    0.00000    0.00000    0.00864
K     2    0.000000    0.000000    0.250000    10.16667    0.03245    0.03245 =
         0.04376    0.00000    0.00000    0.01623
O1    5    0.333333    0.666667    0.121254    10.33330    0.02096    0.02096 =
         0.01522    0.00000    0.00000    0.01048
O2    5    0.188068    0.471076    0.930252    11.00000    0.02772    0.02400 =
         0.02332   -0.00505   -0.00612    0.01064
OW    5    0.400751    0.418342    0.250000    10.50000    0.03957    0.03780 =
         0.01724    0.00000    0.00000    0.02833
H3    1    0.427910    0.383268    0.194207    11.00000   -1.20000
OW4   5    0.028066    0.256500    0.115505    11.00000    0.02492    0.03838 =
         0.02814   -0.00016   -0.00100    0.01246
H41   1   -0.070428    0.236124    0.110150    11.00000   -1.20000
H42   1    0.073541    0.306861    0.056295    11.00000   -1.20000
HKLF 4
REM  kristall_1 in 63/m Na3K(MoO4)2 x 9H2O
REM R1 =  0.0223 for    697 Fo > 4sig(Fo)  and  0.0281 for all    800 data
REM     49 parameters refined using      5 restraints
END
WGHT      0.0297      0.6250
REM Highest difference peak  1.155,  deepest hole -0.639,  1-sigma level  0.092
Q1    1   0.0000  0.0000  0.0936  10.33333  0.05    1.15
Q2    1   0.0855  0.3656  0.1601  11.00000  0.05    0.58
Q3    1   0.3240  0.3149  0.2500  10.50000  0.05    0.31
Q4    1   0.3074  0.6789  0.0634  11.00000  0.05    0.27
Q5    1   0.2237  0.5278  0.8750  11.00000  0.05    0.27
Q6    1   0.2196  0.4818  0.9726  11.00000  0.05    0.27
Q7    1  -0.0594 -0.0178  0.1702  11.00000  0.05    0.25
Q8    1  -0.0383  0.1728  0.2039  11.00000  0.05    0.25
Q9    1   0.2585  0.4847  0.9026  11.00000  0.05    0.24
Q10   1   0.1671  0.5217  0.9316  11.00000  0.05    0.22
Q11   1  -0.0707  0.2454  0.2500  10.50000  0.05    0.21
Q12   1   0.2974  0.4859  1.0431  11.00000  0.05    0.21
Q13   1   0.0079  0.1613  0.1366  11.00000  0.05    0.20
Q14   1   0.4420  0.2995  0.2500  10.50000  0.05    0.20
Q15   1   0.3819  0.4846  0.2500  10.50000  0.05    0.20
Q16   1   0.2166  0.4813  0.1675  11.00000  0.05    0.19
Q17   1   0.5358  0.4379  0.2500  10.50000  0.05    0.19
Q18   1  -0.0031  0.3484  0.1096  11.00000  0.05    0.18
Q19   1   0.0797  0.1075  0.1446  11.00000  0.05    0.18
Q20   1   0.1670  0.1745  0.2008  11.00000  0.05    0.18
;
data_NaKMoO4H2O
_audit_creation_method     'WinGX routine CIF_UPDATE'
_audit_conform_dict_name     cif_core.dic
_audit_conform_dict_version     2.4.3
_chemical_name_systematic
;
Sodium potassium orthomolybdate monohydrate
;
_chemical_formula_moiety     'Mo O4, (H2 O), (K), (Na)'
_chemical_formula_sum     'H2 K Mo Na O5'
_chemical_formula_iupac     'Na K (Mo O4) (H2 O)'
_chemical_formula_weight     240.04
_symmetry_cell_setting     orthorhombic
_symmetry_space_group_name_H-M     'P 21 21 21'
_symmetry_space_group_name_Hall     'P 2ac 2ab'
loop_
    _symmetry_equiv_pos_as_xyz
    'x, y, z'
    '-x+1/2, -y, z+1/2'
    'x+1/2, -y+1/2, -z'
    '-x, y+1/2, -z+1/2'
_cell_length_a     6.4781(8)
_cell_length_b     8.0697(10)
_cell_length_c     10.1399(13)
_cell_angle_alpha     90
_cell_angle_beta     90
_cell_angle_gamma     90
_cell_volume     530.08(11)
_cell_formula_units_Z     4
_cell_measurement_reflns_used     1970
_cell_measurement_theta_min     5.594
_cell_measurement_theta_max     29.501
_cell_measurement_temperature     193(2)
_exptl_crystal_description     'irregular fragment'
_exptl_crystal_colour     colourless
_exptl_crystal_size_max     0.179
_exptl_crystal_size_mid     0.142
_exptl_crystal_size_min     0.059
_exptl_crystal_density_diffrn     3.008
_exptl_crystal_density_method     'not measured'
_exptl_crystal_F_000     456
loop_
    _exptl_crystal_face_index_h
    _exptl_crystal_face_index_k
    _exptl_crystal_face_index_l
    _exptl_crystal_face_perp_dist
    -1 2 -1 0.0353
    0 0 1 0.0661
    2 -10 -5 0.0431
    3 1 13 0.0685
    -7 7 -3 0.0309
    6 -8 -5 0.0377
    9 -1 1 0.0498
    8 -1 -6 0.0509
    -9 4 1 0.028
    8 5 -4 0.0444
    -2 1 -14 0.0879
    -9 -3 1 0.0104
    -9 0 0 0.0088
_exptl_absorpt_coefficient_mu     3.267
_exptl_absorpt_correction_type     analytical
_exptl_absorpt_process_details
;
[CrysAlisPro (Rigaku OD, 2020).
Analytical numeric absorption correction using a multifaceted crystal
       model based on expressions derived by (Clark & Reid, 1995)]
;
_exptl_absorpt_correction_T_min     0.738
_exptl_absorpt_correction_T_max     0.869
_exptl_special_details     ?
_diffrn_ambient_temperature     193(2)
_diffrn_source     'fine-focus sealed X-ray tube'
_diffrn_radiation_type     MoK\a
_diffrn_radiation_wavelength     0.71073
_diffrn_radiation_monochromator     graphite
_diffrn_measurement_device_type     'Xcalibur, Ruby, Gemini ultra'
_diffrn_measurement_device     'four-circle diffractometer'
_diffrn_measurement_method     '\w scans'
_diffrn_detector     'CCD plate'
_diffrn_detector_area_resol_mean     10.3575
_diffrn_reflns_number     3887
_diffrn_reflns_av_R_equivalents     0.039
_diffrn_reflns_av_unetI/netI     0.0408
_diffrn_reflns_theta_min     3.73
_diffrn_reflns_theta_max     27.87
_diffrn_reflns_theta_full     27.87
_diffrn_measured_fraction_theta_max     0.996
_diffrn_measured_fraction_theta_full     0.996
_diffrn_reflns_limit_h_min     -8
_diffrn_reflns_limit_h_max     8
_diffrn_reflns_limit_k_min     -10
_diffrn_reflns_limit_k_max     10
_diffrn_reflns_limit_l_min     -13
_diffrn_reflns_limit_l_max     13
_diffrn_radiation_probe     x-ray
_refine_special_details
;
 Refinement of F^2^ against ALL reflections.  The weighted R-factor wR and
 goodness of fit S are based on F^2^, conventional R-factors R are based
 on F, with F set to zero for negative F^2^. The threshold expression of
 F^2^ > 2\s(F^2^) is used only for calculating R-factors(gt) etc. and is
 not relevant to the choice of reflections for refinement.  R-factors based
 on F^2^ are statistically about twice as large as those based on F, and R-
 factors based on ALL data will be even larger.
;
_reflns_number_total     1249
_reflns_number_gt     1208
_reflns_threshold_expression     >2\s(I)
_refine_ls_structure_factor_coef     Fsqd
_refine_ls_matrix_type     full
_refine_ls_R_factor_all     0.0258
_refine_ls_R_factor_gt     0.0239
_refine_ls_wR_factor_gt     0.0575
_refine_ls_wR_factor_ref     0.0583
_refine_ls_goodness_of_fit_ref     1.068
_refine_ls_restrained_S_all     1.067
_refine_ls_number_reflns     1249
_refine_ls_number_parameters     79
_refine_ls_number_restraints     3
_refine_ls_hydrogen_treatment     mixed
_refine_ls_weighting_scheme     calc
_refine_ls_weighting_details
         'calc w=1/[\s^2^(Fo^2^)+(0.0269P)^2^+0.0000P] where P=(Fo^2^+2Fc^2^)/3'
_atom_sites_solution_hydrogens     mixed
_atom_sites_solution_primary     direct
_atom_sites_solution_secondary     difmap
_refine_ls_shift/su_max     0.001
_refine_ls_shift/su_mean     0
_refine_diff_density_max     0.431
_refine_diff_density_min     -0.867
_refine_ls_extinction_method     none
_refine_ls_abs_structure_details
;
Flack (1983)
;
_refine_ls_abs_structure_Flack     -0.01(7)
loop_
    _atom_type_symbol
    _atom_type_description
    _atom_type_scat_dispersion_real
    _atom_type_scat_dispersion_imag
    _atom_type_scat_source
    O O 0.0106 0.006 'International Tables Vol C Tables 4.2.6.8 and 6.1.1.4'
    Na Na 0.0362 0.0249 'International Tables Vol C Tables 4.2.6.8 and 6.1.1.4'
    K K 0.2009 0.2494 'International Tables Vol C Tables 4.2.6.8 and 6.1.1.4'
    Mo Mo -1.6832 0.6857 'International Tables Vol C Tables 4.2.6.8 and 6.1.1.4'
    H H 0 0 'International Tables Vol C Tables 4.2.6.8 and 6.1.1.4'
_computing_data_collection
;
CrysAlisPro (Rigaku OD, 2020)
;
_computing_cell_refinement
;
CrysAlisPro (Rigaku OD, 2020)
;
_computing_data_reduction
;
CrysAlisPro (Rigaku OD, 2020)
;
_computing_structure_solution
;
SIR2004 (Burla <i>et al.</i>,  2005)
;
_computing_structure_refinement
;
SHELXL97 (Sheldrick, 2008)
;
_computing_molecular_graphics
;
<i>VESTA-3</i> (Momma & Izumi, 2011)
;
_computing_publication_material
;
WinGX (Farrugia, 2012)
;
loop_
    _atom_site_type_symbol
    _atom_site_label
    _atom_site_fract_x
    _atom_site_fract_y
    _atom_site_fract_z
    _atom_site_U_iso_or_equiv
    _atom_site_adp_type
    _atom_site_calc_flag
    _atom_site_refinement_flags
    _atom_site_occupancy
    _atom_site_symmetry_multiplicity
    _atom_site_disorder_assembly
    _atom_site_disorder_group
    Mo Mo 0.51460(5) 0.11176(3) 0.30697(3) 0.00784(10) Uani d . 1 1 . .
    Na Na 0.7761(2) 0.7544(2) 0.48190(14) 0.0127(3) Uani d . 1 1 . .
    K K 0.49819(15) 0.13919(9) 0.65476(8) 0.01524(18) Uani d . 1 1 . .
    O O1 0.7135(4) 0.1024(4) 0.1899(2) 0.0156(6) Uani d . 1 1 . .
    O O2 0.5594(5) 0.2846(3) 0.4081(2) 0.0181(7) Uani d . 1 1 . .
    O O3 0.7634(5) 0.3755(4) 0.7646(2) 0.0136(6) Uani d . 1 1 . .
    O O4 0.5160(5) 0.9389(3) 0.4140(2) 0.0140(5) Uani d . 1 1 . .
    O O5W 0.4645(5) 0.0528(3) 0.9335(2) 0.0131(6) Uani d D 1 1 . .
    H H51 0.500(6) -0.022(3) 0.987(3) 0.016 Uiso d D 1 1 . .
    H H52 0.376(5) 0.009(4) 0.883(3) 0.016 Uiso d D 1 1 . .
loop_
    _atom_site_aniso_label
    _atom_site_aniso_U_11
    _atom_site_aniso_U_22
    _atom_site_aniso_U_33
    _atom_site_aniso_U_12
    _atom_site_aniso_U_13
    _atom_site_aniso_U_23
    Mo 0.00733(15) 0.00843(15) 0.00776(16) -0.00002(14) 0.00045(13) 0.00036(10)
    Na 0.0095(8) 0.0153(7) 0.0133(7) -0.0015(6) -0.0009(6) -0.0002(7)
    K 0.0175(4) 0.0158(3) 0.0124(4) -0.0007(4) -0.0005(4) 0.0013(3)
    O1 0.0144(13) 0.0201(15) 0.0122(12) 0.0029(13) 0.0035(11) 0.0066(15)
    O2 0.0266(19) 0.0115(12) 0.0163(13) -0.0028(12) -0.0006(13) -0.0030(11)
    O3 0.0114(14) 0.0158(15) 0.0137(13) -0.0025(12) 0.0026(10) 0.0014(13)
    O4 0.0150(15) 0.0122(11) 0.0149(11) -0.0003(13) 0.0007(13) 0.0056(10)
    O5W 0.0136(15) 0.0134(12) 0.0121(12) -0.0022(12) -0.0044(11) 0.0016(10)
_geom_special_details
;
 All s.u.'s (except the s.u. in the dihedral angle between two l.s. planes)
 are estimated using the full covariance matrix.  The cell s.u.'s are taken
 into account individually in the estimation of s.u.'s in distances, angles
 and torsion angles; correlations between s.u.'s in cell parameters are only
 used when they are defined by crystal symmetry.  An approximate (isotropic)
 treatment of cell s.u.'s is used for estimating s.u.'s involving l.s. planes.
;
loop_
    _geom_bond_atom_site_label_1
    _geom_bond_atom_site_label_2
    _geom_bond_site_symmetry_2
    _geom_bond_distance
    _geom_bond_publ_flag
    Mo O1 . 1.754(3) y
    Mo O2 . 1.755(3) y
    Mo O4 1_545 1.767(2) y
    Mo O3 3_456 1.785(3) y
    Na O5W 2_664 2.342(3) y
    Na O4 . 2.352(3) y
    Na O1 2_665 2.406(3) y
    Na O5W 4_656 2.411(3) y
    Na O4 3_566 2.442(3) y
    Na O3 2_664 2.453(3) y
    K O1 2_655 2.724(3) y
    K O2 . 2.791(3) y
    K O3 . 2.798(3) y
    K O3 4_646 2.840(3) y
    K O5W . 2.919(3) y
    K O4 1_545 2.930(3) y
    K O2 3_456 2.978(3) y
    K O1 3_456 3.198(3) y
loop_
    _geom_angle_atom_site_label_1
    _geom_angle_atom_site_label_2
    _geom_angle_atom_site_label_3
    _geom_angle_site_symmetry_1
    _geom_angle_site_symmetry_3
    _geom_angle
    _geom_angle_publ_flag
    O1 Mo O2 . . 107.95(14) y
    O1 Mo O4 . 1_545 112.21(13) y
    O2 Mo O4 . 1_545 105.53(12) y
    O1 Mo O3 . 3_456 113.38(12) y
    O2 Mo O3 . 3_456 110.03(14) y
    O4 Mo O3 1_545 3_456 107.46(14) y
    O5W Na O4 2_664 . 91.84(12) y
    O5W Na O1 2_664 2_665 81.07(10) y
    O4 Na O1 . 2_665 88.45(11) y
    O5W Na O5W 2_664 4_656 170.65(10) y
    O4 Na O5W . 4_656 93.93(11) y
    O1 Na O5W 2_665 4_656 91.72(10) y
    O5W Na O4 2_664 3_566 93.35(11) y
    O4 Na O4 . 3_566 170.77(10) y
    O1 Na O4 2_665 3_566 84.82(10) y
    O5W Na O4 4_656 3_566 80.00(11) y
    O5W Na O3 2_664 2_664 99.81(10) y
    O4 Na O3 . 2_664 86.15(10) y
    O1 Na O3 2_665 2_664 174.55(13) y
    O5W Na O3 4_656 2_664 87.93(10) y
    O4 Na O3 3_566 2_664 100.47(11) y
    O1 K O2 2_655 . 108.71(9) y
    O1 K O3 2_655 . 90.85(10) y
    O2 K O3 . . 89.04(8) y
    O1 K O3 2_655 4_646 80.51(9) y
    O2 K O3 . 4_646 131.11(8) y
    O3 K O3 . 4_646 139.67(4) y
    O1 K O5W 2_655 . 75.74(8) y
    O2 K O5W . . 168.15(8) y
    O3 K O5W . . 79.82(8) y
    O3 K O5W 4_646 . 59.86(7) y
    O1 K O4 2_655 1_545 71.77(8) y
    O2 K O4 . 1_545 58.63(8) y
    O3 K O4 . 1_545 133.12(9) y
    O3 K O4 4_646 1_545 81.38(8) y
    O5W K O4 . 1_545 132.68(7) y
    O1 K O2 2_655 3_456 146.17(9) y
    O2 K O2 . 3_456 81.77(7) y
    O3 K O2 . 3_456 122.05(8) y
    O3 K O2 4_646 3_456 69.32(8) y
    O5W K O2 . 3_456 100.67(8) y
    O4 K O2 1_545 3_456 88.47(8) y
    O1 K O1 2_655 3_456 142.92(4) y
    O2 K O1 . 3_456 104.43(8) y
    O3 K O1 . 3_456 73.36(8) y
    O3 K O1 4_646 3_456 90.15(9) y
    O5W K O1 . 3_456 68.64(8) y
    O4 K O1 1_545 3_456 142.43(8) y
    O2 K O1 3_456 3_456 54.56(7) y
loop_
    _geom_hbond_atom_site_label_D
    _geom_hbond_atom_site_label_H
    _geom_hbond_atom_site_label_A
    _geom_hbond_site_symmetry_A
    _geom_hbond_distance_DH
    _geom_hbond_distance_HA
    _geom_hbond_distance_DA
    _geom_hbond_angle_DHA
    O5W H51 O2 4_646 0.848(10) 1.93(2) 2.700(4) 151(4)
    O5W H52 O3 4_646 0.851(10) 2.048(16) 2.874(4) 163(4)
_iucr_refine_instructions_details
;
TITL Kristall_4 in P 21 21 21 NaKMoO4 x H2O
CELL   0.71073      6.4781    8.0697   10.1399   90.000   90.000   90.000
ZERR         4      0.0008    0.0010    0.0013    0.000    0.000    0.000
LATT -1
SYMM  0.50000-X,-Y, 0.50000+Z
SYMM  0.50000+X, 0.50000-Y,-Z
SYMM -X, 0.50000+Y, 0.50000-Z
SFAC    O   NA  K   MO  H
UNIT    20   4   4   4  8
MERG    2
L.S.   10
TEMP -80
SHEL 999 0.76
BOND $H
HTAB
ACTA
FMAP    2
PLAN    25
DFIX 0.86 0.01 O5 H51 O5 H52
DFIX 1.36 0.01 H51 H52
EQIV $1  -x+1, y-1/2, -z+3/2
HTAB O5 O2_$1
HTAB O5 O3_$1
WGHT    0.026900
FVAR       3.93152
MO    4    0.514597    0.111761    0.306973    11.00000    0.00733    0.00843 =
         0.00776    0.00036    0.00045   -0.00002
NA    2    0.776091    0.754418    0.481897    11.00000    0.00954    0.01526 =
         0.01329   -0.00017   -0.00090   -0.00145
K     3    0.498187    0.139191    0.654763    11.00000    0.01748    0.01582 =
         0.01243    0.00130   -0.00055   -0.00068
O1    1    0.713470    0.102443    0.189888    11.00000    0.01444    0.02012 =
         0.01216    0.00664    0.00351    0.00291
O2    1    0.559353    0.284573    0.408080    11.00000    0.02661    0.01151 =
         0.01627   -0.00301   -0.00062   -0.00281
O3    1    0.763378    0.375490    0.764650    11.00000    0.01143    0.01576 =
         0.01368    0.00143    0.00263   -0.00255
O4    1    0.516003    0.938922    0.413952    11.00000    0.01501    0.01224 =
         0.01490    0.00558    0.00070   -0.00028
O5W   1    0.464474    0.052794    0.933450    11.00000    0.01363    0.01343 =
         0.01213    0.00163   -0.00442   -0.00219
H51   5    0.500480   -0.022159    0.987312    11.00000   -1.20000
H52   5    0.375563    0.008646    0.882617    11.00000   -1.20000
HKLF 4
REM  Kristall_4 in P 21 21 21 NaKMoO4 x H2O
REM R1 =  0.0239 for   1208 Fo > 4sig(Fo)  and  0.0258 for all   1249 data
REM     79 parameters refined using      3 restraints
END
WGHT      0.0270      0.0000
REM Highest difference peak  0.431,  deepest hole -0.867,  1-sigma level  0.160
Q1    1   0.5074  0.8960  0.4968  11.00000  0.05    0.43
Q2    1   0.6791  0.2634  0.2014  11.00000  0.05    0.43
Q3    1   0.8252  0.2327  0.7965  11.00000  0.05    0.42
Q4    1   0.7894  0.5510  0.7578  11.00000  0.05    0.42
Q5    1   0.3645  0.8792  0.3072  11.00000  0.05    0.38
Q6    1   0.2527 -0.1523  0.9559  11.00000  0.05    0.38
Q7    1   0.4893 -0.1264  0.9330  11.00000  0.05    0.38
Q8    1   0.2857 -0.0040  0.8153  11.00000  0.05    0.37
Q9    1   0.6362 -0.0671  0.1804  11.00000  0.05    0.37
Q10   1   0.7199 -0.1222  1.0665  11.00000  0.05    0.37
Q11   1   0.6611  0.0598  0.1334  11.00000  0.05    0.36
Q12   1   0.9747  0.6115  0.3997  11.00000  0.05    0.35
Q13   1   0.6440  0.3624  0.4680  11.00000  0.05    0.35
Q14   1   0.6587  0.0460  0.2305  11.00000  0.05    0.35
Q15   1   0.6580  0.4142  0.8602  11.00000  0.05    0.35
Q16   1   0.6969  0.2741  0.6867  11.00000  0.05    0.33
Q17   1   0.7983  0.0745  0.1464  11.00000  0.05    0.33
Q18   1   0.8048  0.0007  0.3123  11.00000  0.05    0.33
Q19   1   0.6254  0.2121  0.4623  11.00000  0.05    0.32
Q20   1   0.3747  0.3320  0.2824  11.00000  0.05    0.32
Q21   1   0.6254  0.8790  0.4675  11.00000  0.05    0.32
Q22   1   0.7213 -0.1582  0.9624  11.00000  0.05    0.31
Q23   1   0.6776  0.3820  0.8945  11.00000  0.05    0.31
Q24   1   0.7953  0.3245  0.8707  11.00000  0.05    0.31
Q25   1   0.6946  0.8782  0.3055  11.00000  0.05    0.31
;
